# Supplementary material for: Environmental drivers of forest structure and stem turnover across Venezuelan tropical forests
Source: PLoS One. 2018 Jun 21;13(6):e0198489. doi: 10.1371/journal.pone.0198489 (PMC6013196; doi:10.1371/journal.pone.0198489)
Supplement: S1 Table — a Climatic Water Deficit (CWD) as in Chave et al. 2014 was obtained from a global climate layer for the long-term average of CWD at 2.5 arc-minute resolution. See: http://chave.ups-tlse.fr/pantropical_allometry.htm. It is measured as the difference between rainfall and evapotranspiration during dry months only and is, by definition, negative. Plots with CWD = 0 are not seasonally water-stressed, and sites with very negative CWD values are strongly seasonally water-stressed. b Seasonality: 0 = Aseasonal (0–1 dry months); 1 = Slightly seasonal (2–3 dry months); 2 = Seasonal (> 3 dry months). c Soil fertility: 0 = poor nutrient; 1 = richer. This information is derived from literature review and partial soil data available from a reduced number of plots. Shaded cells indicate climatic data obtained directly from local weather stations, while WorldClim database was used for the rest. (XLSX) [file pone.0198489.s001.xlsx]

## Sheet: TableS1_PlotDescription
Plot location					Plot characteristics and General Inventory information							Elevation		Climate									Soil
Plot Code	State	Bioregion	Latitude Decimal	Longitude Decimal	Ground Area (ha)	Minimum Dimension (m)	Maximum Dimension (m)	Date Established	Last Census Date	Monitoring period (years)	No. of Censuses	Forest Elevation	Altitude (masl)	Mean Annual Temp. (ºC)	Avg. Min Temp (ºC)	Mean Annual Precipitation (mm year-1)	AET (mm year-1) a	PET (mm year-1) a	WA (mm year-1) a	Climatic Water Deficit (CWD) b	No. Dry months	Seasonality c	Major Soil Type	Fertility d
ACL-01	Merida	Andes - Low-Mid Elev.	8.75	-71.5	0.25	50	50	1967.2	1984.4	17.199	18	Premontane	1000	22.9	16.6	1200	794	1539	-339	-404.583	3	1	Old inceptisol	1
BAC-01	Barinas	Western Plains	7.46322	-71.0131	0.25	50	50	1991.28	2016.3	25.024	13	Lowland	141	26.8	20.5	1776	1298	1734	42	-427.656	4	2	Old inceptisol	1
BAC-02	Barinas	Western Plains	7.45757	-71.0114	0.25	50	50	1991.86	2016.3	24.441	12	Lowland	143	26.8	20.5	1776	1298	1734	42	-427.656	4	2	Old inceptisol	1
BAC-03	Barinas	Western Plains	7.45757	-71.0114	0.25	50	50	1991.28	2016.3	25.019	10	Lowland	144	26.8	20.5	1776	1298	1734	42	-427.656	4	2	Old inceptisol	1
BAC-04	Barinas	Western Plains	7.4609	-71.0129	0.25	50	50	1991.86	2016.31	24.446	12	Lowland	138	26.8	20.5	1776	1298	1734	42	-427.656	4	2	Old inceptisol	1
BAC-05	Barinas	Western Plains	7.46747	-71.0213	0.25	50	50	2001.26	2016.31	15.051	9	Lowland	142	26.8	20.5	1776	1298	1735	41	-423.661	4	2	Old inceptisol	1
BAC-06	Barinas	Western Plains	7.4654	-71.015	0.25	50	50	1996.31	2016.31	20	10	Lowland	140	26.8	20.5	1776	1298	1735	41	-423.661	4	2	Old inceptisol	1
CAI-01	Barinas	Western Plains	8.69598	-70.071	0.25	50	50	1975.07	2016.33	41.259	41	Lowland	173	27.1	20.8	1388	1156	1724	-336	-568.548	6	2	Old inceptisol	1
CAI-02	Barinas	Western Plains	8.69638	-70.0708	0.25	50	50	1962.94	2016.34	53.391	41	Lowland	176	27.1	20.8	1388	1156	1724	-336	-568.548	6	2	Old inceptisol	1
CAI-03	Barinas	Western Plains	8.69617	-70.0708	0.25	50	50	1962.95	2016.34	53.385	41	Lowland	165	27.1	20.8	1388	1156	1724	-336	-568.548	6	2	Old inceptisol	1
CAI-04	Barinas	Western Plains	8.697	-70.0705	0.25	50	50	1962.95	2016.34	53.385	41	Lowland	171	27.1	20.8	1388	1156	1724	-336	-568.548	6	2	Old inceptisol	1
CAI-05	Barinas	Western Plains	8.71538	-70.0798	0.25	50	50	1963.13	2016.34	53.21	41	Lowland	168	27.2	20.9	1393	1161	1722	-329	-560.94	6	2	Old inceptisol	1
CAI-06	Barinas	Western Plains	8.71727	-70.0766	0.25	50	50	1963.13	2016.34	53.21	41	Lowland	169	27.2	20.9	1393	1161	1722	-329	-560.94	6	2	Old inceptisol	1
CAT-02	Merida	Andes - Low-Mid Elev.	8.43528	-71.7667	0.25	50	50	1974.31	1983.96	9.652	10	Lowland	380	24.9	18.4	1360	1106	1708	-348	-230.233	6	2	Old inceptisol	1
CAT-03	Merida	Andes - Low-Mid Elev.	8.43528	-71.7667	0.25	50	50	1974.31	1983.96	9.652	10	Lowland	350	24.9	18.4	1360	1106	1708	-348	-230.233	6	2	Old inceptisol	1
CBN-01	Merida	Andes - High Elev.	8.58333	-71.4167	0.25	50	50	1960.2	1983.28	23.08	22	Lower-Montane	2310	15.4	8.3	1191	1017	1277	-86	-263.65	5	2	Old inceptisol	0
CBN-02	Merida	Andes - High Elev.	8.58333	-71.4167	0.25	50	50	1960.21	1983.28	23.069	22	Lower-Montane	2320	15.4	8.3	1191	1017	1277	-86	-263.65	5	2	Old inceptisol	0
CBN-03	Merida	Andes - High Elev.	8.58333	-71.4167	0.25	50	50	1961.51	1989.87	28.361	25	Lower-Montane	2430	15.4	8.3	1191	1017	1277	-86	-263.65	5	2	Old inceptisol	0
CBN-04	Merida	Andes - High Elev.	8.58333	-71.4167	0.25	50	50	1961.51	1989.87	28.361	23	Lower-Montane	2430	15.4	8.3	1191	1017	1277	-86	-263.65	5	2	Old inceptisol	0
CBN-05	Merida	Andes - High Elev.	8.58333	-71.4167	0.25	50	50	1961.77	1989.88	28.109	24	Lower-Montane	2450	15.4	8.3	1191	1017	1277	-86	-263.65	5	2	Old inceptisol	0
CBN-06	Merida	Andes - High Elev.	8.58333	-71.4167	0.25	50	50	1961.52	1985.8	24.279	23	Lower-Montane	2450	15.4	8.3	1191	1017	1277	-86	-263.65	5	2	Old inceptisol	0
CLA-03	Anzoátegui	Coastal Dry Forests	10.0123	-65.3196	0.25	50	50	1978.43	2015.76	37.326	20	Lowland	316	25.7	19.3	793	715	1689	-896	-888.42	7	2	Entisol	0
CLA-04	Anzoátegui	Coastal Dry Forests	10.0123	-65.3187	0.25	50	50	1978.43	2015.76	37.326	20	Lowland	283	25.7	19.3	793	715	1689	-896	-888.42	7	2	Entisol	0
CRZ-01	Zulia	Andes - Low-Mid Elev.	8.83	-71.86	1	100	100	1970.68	1972.7	2.014	4	Lowland	60	28.8	22.1	1546	1280	1864	-318	-263.875	3	1	Young oxisol	1
ECM-06	Merida	Andes - High Elev.	8.67444	-71.4158	0.25	50	50	1967.53	1983.75	16.224	18	Lower-Montane	2060	18.8	12.3	1054	1099	1337	-283	-305.958	4	2	Old inceptisol	1
ELD-01	Bolivar	Guiana Shield	6.11483	-61.4116	0.25	50	50	1971.55	2015.75	44.202	26	Lowland	220	25.5	19.7	2974	1680	1733	1241	-31.5317	0	0	Young oxisol	0
ELD-02	Bolivar	Guiana Shield	6.1147	-61.4116	0.25	50	50	1971.55	2015.75	44.202	26	Lowland	244	25.5	19.7	2974	1680	1733	1241	-31.5317	0	0	Young oxisol	0
ELD-03	Bolivar	Guiana Shield	6.08797	-61.3999	0.25	50	50	1971.55	2015.75	44.2	26	Lowland	404	25.5	19.7	2974	1576	1681	1293	-49.7073	0	1	Young oxisol	0
ELD-04	Bolivar	Guiana Shield	6.08833	-61.3506	0.25	50	50	1971.55	2015.75	44.2	26	Lowland	366	24.9	19.1	2974	1556	1672	1302	-69.4533	0	1	Young oxisol	0
EMC-02	Barinas	Western Plains	8.01337	-70.5534	1	100	100	1984.26	1994.3	10.042	8	Lowland	140	27.6	21.4	1678	1275	1739	-61	-455.654	4	2	Old inceptisol	1
ESM-05	Merida	Andes - High Elev.	8.67683	-71.4253	0.25	50	50	1967.51	1982.53	15.016	17	Premontane	2040	18.8	12.3	1054	996	1380	-326	-350.038	3	1	Old inceptisol	1
GUR-05	Bolivar	Guiana Shield	7.5	-63	0.25	50	50	1972.13	1981.18	9.053	10	Lowland	180	26	20.3	1291	1091	1681	-390	-525.448	4	2	Young oxisol	0
GUR-06	Bolivar	Guiana Shield	7.5	-63	0.25	50	50	1972.13	1978.26	6.132	8	Lowland	180	26	20.3	1291	1091	1681	-390	-525.448	5	2	Young oxisol	0
HCU-01	Merida	Andes - Low-Mid Elev.	8.36111	-71.6889	0.25	50	50	1969.68	1980.72	11.047	12	Premontane	1150	20.6	14.3	894	800	1600	-706	-513.117	3	1	Old inceptisol	1
HSP-01	Portuguesa	Western Plains	8.5	-69	1	100	100	1972.27	1981.13	8.853	9	Lowland	100	27.7	21.3	1478	1126	1748	-270	-677.833	5	2	Old inceptisol	1
MOL-04	Merida	Andes - Low-Mid Elev.	8.66667	-71.5833	0.25	50	50	1967.48	1983.3	15.82	17	Premontane	1500	25.1	18.7	1252	1328	1819	-567	-267.765	3	1	Old inceptisol	1
RIO-01	Bolivar	Guiana Shield	8.11347	-61.6924	0.25	50	50	1971.57	2015.74	44.175	25	Lowland	312	25.4	20	1347	1143	1608	-261	-302.78	4	2	Young oxisol	0
RIO-02	Bolivar	Guiana Shield	8.11453	-61.6925	0.25	50	50	1971.57	2015.74	44.175	25	Lowland	318	25.4	20	1347	1143	1608	-261	-302.78	4	2	Young oxisol	0
SAR-02	Anzoátegui	Coastal Dry Forests	9.98576	-65.2794	0.25	50	50	1965.02	1981.16	16.148	17	Lowland	50	26.8	20.4	705	592	1746	-1041	-963.826	8	2	Entisol	0
SCR-04	Amazonas	Central Amazon	1.9273	-67.0362	1	100	100	1975.54	2012.13	36.59	3	Lowland	105	26.2	19.3	3423	1987	1987	1436	0	0	0	Older Oxisol	0
SCR-05	Amazonas	Central Amazon	1.93	-67.0383	1	100	100	1975.62	2012.13	36.511	3	Lowland	105	26.2	19.3	3423	1987	1987	1436	0	0	0	Older Oxisol	0
SDL-01	Bolivar	Guiana Shield	6.09694	-61.3936	0.2	40	50	2004.5	2011.26	6.7655	5	Lowland	220	25.5	19.7	2974	1525	1655	1319	-53.1833	0	0	Young oxisol	0
SDL-04	Bolivar	Guiana Shield	6.09694	-61.4	0.1	20	50	2000.18	2011.2	11.02	7	Lower-Montane	760	25.5	19.7	3000	1645	1714	1286	-45.8433	0	0	Young oxisol	0
SDL-05	Bolivar	Guiana Shield	5.97028	-61.4006	0.1	20	50	2003.5	2011.2	7.7065	6	Upper-Montane	1320	20.4	14.6	4500	1233	1426	3074	-49.51	0	0	Young oxisol	0
SEU-01	Merida	Andes - High Elev.	8.65853	-71.4045	0.25	50	50	1968.81	2016.25	47.441	28	Lower-Montane	2318	14.3	6.9	1326	1103	1323	3	-266.387	4	2	Old inceptisol	0
SEU-02	Merida	Andes - High Elev.	8.6238	-71.1396	0.25	50	50	1968.81	2016.25	47.4435	28	Lower-Montane	2312	17.8	10.9	1414	1077	1423	-9	-184.624	4	2	Old inceptisol	0
SEU-03	Merida	Andes - High Elev.	8.6412	-71.4115	0.25	50	50	1961.51	2016.26	54.7535	34	Lower-Montane	2421	14.3	6.9	1326	1039	1281	45	-251.862	4	2	Old inceptisol	0
SEU-04	Merida	Andes - High Elev.	8.6412	-71.4115	0.25	50	50	1968.6	2016.27	47.6655	27	Lower-Montane	2321	14.3	6.9	1326	1039	1281	45	-251.862	4	2	Old inceptisol	0
SEU-05	Merida	Andes - High Elev.	8.64112	-71.4031	0.25	50	50	1961.78	2016.26	54.4775	33	Premontane	2449	14.3	6.9	1326	1071	1297	29	-253.759	4	2	Old inceptisol	0
SEU-06	Merida	Andes - High Elev.	8.63403	-71.403	0.25	50	50	1967.52	2016.26	48.74	26	Lower-Montane	2452	14.3	6.9	1326	1009	1270	56	-261.46	4	2	Old inceptisol	0
a Actual and potential evapotranspiration (AET and PET) data extracted from the were extracted from the Geospatial Database CGIAR Consortium for Spatial Information (Zommer et al. 2008) at http://www.cgiar-csi.org/data. Water availability (WA) = Mean annual precipitation - PET
b Climatic Water Deficit (CWD) as in Chave et al. 2014 was obtained from a global climate layer for the long-term average of CWD at 2.5 arc-minute resolution. See: http://chave.ups-tlse.fr/pantropical_allometry.htm. Climatic Water Deficit (CWD) as in Chave et al. 2014 was obtained from a global climate layer for the long-term average of CWD at 2.5 arc-minute resolution. See: http://chave.ups-tlse…
c Seasonality: 0 = Aseasonal (0-1 dry months); 1 = Slightly seasonal (2-3 dry months); 2 = Seasonal (> 3 dry months)
d Soil fertility: 0 = poor nutrient; 1 = richer
* Shaded cells indicate climatic data obtained directly from local weather stations, while WorldClim database was used for the rest.
