# Supplementary material for: Environmental drivers of forest structure and stem turnover across Venezuelan tropical forests
Source: PLoS One. 2018 Jun 21;13(6):e0198489. doi: 10.1371/journal.pone.0198489 (PMC6013196; doi:10.1371/journal.pone.0198489)
Supplement: S4 Table — Models were fitted upon prior information and region was added as an additional factor with interactions as appropriate (+ symbol). All models incorporated a Gaussian spatial correlation structure to account for spatial autocorrelation. Models are ranked by AICc values, and the final selected model is highlighted in bold. (XLSX) [file pone.0198489.s004.xlsx]

## Sheet: S4_Table_GLS_Models
S4 Table. Parameters of a series of Generalized Least Squares (GLS) models for turnover, aboveground biomass (AGB) and aboveground woody productivity (AGWP) among 50 forest plots in six different regions in Venezuela.
Models were fitted upon prior information and region was added as an additional factor with interactions as appropiate (+ symbol). All models incorporated a Gaussian spatial correlation structure to account for spatial autocorrelation.
Models are ranked by AICc values, and the final selected model is highlighted in bold. Figure S4 shows the relationships between fitted and estimated values for each response variables based on the "best" models.
RESPONSE: Turnover rates
Climatic models
Model A	Terms in the model										Model summary
	(Intercept)	drym	REGION	drym:REGION	MAT	MAT:REGION	PET	PET:REGION	CWD	CWD:REGION	df	logLik	AICc	delta	weight	Pseudo r squared	RMSE	RMSE-Test	PE% B
Turn.mod.gls2.2	1.37798				0.609278	+					9	-39.0355	100.571	0	0.504642	0.55	0.497	0.562815	11.694
Turn.mod.gls3.2	1.38908						0.338394	+			9	-40.0349	102.57	1.99889	0.185751	0.55	0.498	0.560457	11.144
Turn.mod.gls3.1	1.54773		+				0.115708				9	-40.8138	104.128	3.55669	0.0852427	0.54	0.5	0.555441	9.98142
Turn.mod.gls2.1	1.6076		+		-0.00128888						9	-40.8786	104.257	3.68625	0.0798958	0.54	0.501	0.537862	6.8535
Turn.mod.gls4.1	1.58587		+						0.159847		9	-40.8963	104.293	3.7217	0.0784923	0.55173	0.496	0.571	13.1349		AvgPE% =	7.9921
Turn.mod.gls1.1	1.59898	0.125155	+								9	-41.14	104.78	4.20911	0.0615159	0.55	0.496	0.565846	12.3436		MinPE% =	0.155443
Turn.mod.clim	1.43644	0.405334	+		-0.406584		0.406434		0.441708		12	-39.182	110.796	10.2254	0.00303788	0.609045	0.463	0.554395	16.4856		MaxPE% =	16.4856
Turn.mod.gls4.2	1.70323								1.15342	+	9	-45.7172	113.934	13.3633	0.000632663	0.4	0.573	0.63853	10.2626
Turn.mod.gls1	1.90468	0.293176									4	-53.2721	115.433	14.8622	0.000299017	0.12	0.693	0.698097	0.730142
Turn.mod.gls2	1.90622				0.273156						4	-53.737	116.363	15.7918	0.000187858	0.12	0.693	0.694079	0.155443
Turn.mod.gls4	1.90454								-0.243167		4	-54.19	117.269	16.698	0.000119416	0.1	0.699	0.704504	0.781217
Turn.mod.gls3	1.90619						0.249512				4	-54.1965	117.282	16.7109	0.000118649	0.108653	0.7	0.709765	1.37575
Turn.mod.gls1.2	1.85367	0.914689		+							9	-47.9914	118.483	17.9118	6.50863e-05	0.34	0.6	0.659017	8.95525
A: Model name refers to the script used during the analysis
B: Prediction Error = (1- RMSE/RMSE-Test) * 100
Structure models
Model A	Terms in the model								Model summary
	(Intercept)	AVGDen	REGION	AVGDen:REGION	AvgBA	AvgBA:REGION	AvgWD	AvgWD:REGION	df	logLik	AICc	delta	weight	Pseudo r squared	RMSE	RMSE-Test	PE% B
Turn.mod.gls6.1	1.55059		+		-0.248073				9	-38.8565	100.213	0	0.719009	0.6	0.468	0.50159	6.69663
Turn.mod.gls7.1	1.56335		+				-0.145047		9	-40.966	104.432	4.219	0.0872149	0.56	0.493	0.541467	8.95109
Turn.mod.gls6.2	1.73746				-0.497687	+			9	-41.1007	104.701	4.48832	0.0762269	0.38	0.581	0.669334	13.1973
Turn.mod.gls5.1	1.62562	0.0444328	+						9	-41.6588	105.818	5.60448	0.0436252	0.54	0.5	0.55269	9.53341		AvgPE% =	9.13817
Turn.mod.gls7.2	1.73865						-0.651203	+	9	-41.7696	106.039	5.82604	0.0390504	0.54	0.504	0.582309	13.4479		MinPE% =	1.39117
Turn.mod.gls6	1.9057				-0.377662				4	-49.4204	107.73	7.51664	0.0167693	0.22	0.656	0.665255	1.39117		MaxPE% =	19.8681
Turn.mod.gls5.2	1.51062	-0.478491		+					9	-43.2275	108.955	8.74194	0.00908753	0.47	0.534	0.666401	19.8681
Turn.mod.str	1.53338	0.0651614	+		-0.278591		-0.147199		11	-40.1009	109.149	8.93608	0.00824686	0.62	0.455	0.521752	12.7937
Turn.mod.gls5	1.90478	-0.305129							4	-52.9131	114.715	14.502	0.000510103	0.18	0.67	0.681504	1.6881
Turn.mod.gls7	1.90582						-0.282464		4	-53.5863	116.062	15.8485	0.000260187	0.17	0.676	0.702807	3.81422
A: Model name refers to the script used during the analysis
B: Prediction Error = (1- RMSE/RMSE-Test) * 100
RESPONSE: Aboveground Biomass (AGB)
Climatic models
Model A	Terms in the model										Model summary
	(Intercept)	drym	REGION	drym:REGION	WA	REGION:WA	CWD	CWD:REGION	PET	PET:REGION	df	logLik	AICc	delta	weight	Pseudo r squared	RMSE	RMSE-Test	PE% B
AGB.mod.gls5	167.438		+		-10.0516		26.3685		-61.6484		11	-216.398	461.743	0	0.878762	0.523489	35.2	39.5033	10.8935
AGB.mod.gls3.2	172.836						-110.895	+			9	-222.087	466.675	4.93204	0.0746264	0.563278	33.7	37.8388	10.9379
AGB.mod.gls4.2	202.673								-88.764	+	9	-222.84	468.179	6.43633	0.0351755	0.5264	35.1	38.6125	9.0967
AGB.mod.gls4.1	169.319		+						-46.4755		9	-224.341	471.182	9.43954	0.00783614	0.510476	35.7	40.5726	12.0096
AGB.mod.gls1.1	146.258	-20.7699	+								9	-225.507	473.514	11.7716	0.00244179	0.499979	36.1	39.4196	8.42121		AvgPE% =	7.5847
AGB.mod.gls2.1	152.354		+		11.0713						9	-227.137	476.775	15.0321	0.000478298	0.463297	37.4	40.9436	8.65481		MinPE% =	1.82668
AGB.mod.gls3.1	143.757		+				8.50229				9	-227.359	477.217	15.4745	0.000383371	0.449435	37.9	44.0466	13.9547		MaxPE% =	13.9547
AGB.mod.gls2.2	161.958				5.77813	+					9	-227.899	478.297	16.5547	0.000223391	0.396765	39.6	43.2969	8.53853
AGB.mod.gls1.2	165.52	-36.5514		+							9	-229.017	480.534	18.7917	7.29954e-05	0.406885	39.3	41.8454	6.0828
AGB.mod.gls1	159.409	-31.0926									4	-250.961	510.811	49.068	1.94484e-11	0.360866	40.8	42.1788	3.26896
AGB.mod.gls3	159.43						28.6161				4	-252.596	514.08	52.3372	3.79307e-12	0.314378	42.3	43.2008	2.08519
AGB.mod.gls2	159.479				25.6834						4	-254.562	518.013	56.2699	5.3091e-13	0.252794	44.1	45.3846	2.8305
AGB.mod.gls4	159.409								-17.2859		4	-258.246	525.38	63.6372	1.33419e-14	0.0750464	49.2	50.1155	1.82668
A: Model name refers to the script used during the analysis
B: Prediction Error = (1- RMSE/RMSE-Test) * 100
Structure models
Model A	Terms in the model												Model summary
	(Intercept)	Turn	REGION	REGION:Turn	AVGDen	AVGDen:REGION	AvgWD	AvgWD:REGION	AGBMortPlot	AGBMortPlot:REGION	AGWPPlot	AGWPPlot:REGION	df	logLik	AICc	delta	weight	Pseudo r squared	RMSE	RMSE-Test	PE% B
AGB.mod.gls11	141.999	-35.3142	+		-1.28975		6.71203		14.1284		18.5323		13	-204.412	444.936	0	0.999982	0.635655	30.9	36.0345	14.2489
AGB.mod.gls6.1	138.699	-29.472	+										9	-222.25	466.999	22.0633	1.61809e-05	0.555406	34.1	38.743	11.984
AGB.mod.gls6.2	153.518	-35.5744		+									9	-224.763	472.026	27.0897	1.31077e-06	0.451369	37.8	44.1924	14.4649
AGB.mod.gls8.2	176.218						80.5541	+					9	-226.541	475.581	30.6452	2.21553e-07	0.473546	37	40.6281	8.92998
AGB.mod.gls10.1	141.645		+								12.105		9	-226.574	475.648	30.7118	2.1429e-07	0.483447	36.7	37.2735	1.53871
AGB.mod.gls8.1	148.597		+				12.2538						9	-227.015	476.529	31.5934	1.37903e-07	0.464631	37.3	42.3206	11.8633		AvgPE% =	8.12649
AGB.mod.gls9.1	147.462		+						4.80558				9	-227.896	478.292	33.3555	5.71383e-08	0.448733	37.9	42.0085	9.78008		MinPE% =	0.260736
AGB.mod.gls7.1	144.247		+		-1.5569								9	-227.93	478.359	33.4233	5.52341e-08	0.443718	38.1	43.2279	11.8625		MaxPE% =	15.0878
AGB.mod.gls7.2	175.112				18.4938	+							9	-230.01	482.52	37.5841	6.89767e-09	0.298271	42.8	50.405	15.0878
AGB.mod.gls9.2	163.196								18.8069	+			9	-233.804	490.108	45.1724	1.5521e-10	0.223209	45	50.6074	11.0802
AGB.mod.gls10.2	162.756										35.0385	+	9	-233.975	490.45	45.5137	1.30863e-10	0.155366	47	52.6558	10.7411
AGB.mod.gls6	159.519	-33.6871											4	-248.066	505.02	60.0845	8.97036e-14	0.379522	40.2	40.3051	0.260736
AGB.mod.gls9	159.424								20.851				4	-256.604	522.098	77.1617	1.75608e-17	0.187125	46	46.5888	1.2638
AGB.mod.gls10	159.502										18.9707		4	-257.374	523.638	78.7017	8.13089e-18	0.115407	48	49.4294	2.89176
AGB.mod.gls7	159.487				18.1357								4	-257.869	524.627	79.6912	4.95751e-18	0.138115	47.4	48.2082	1.67652
AGB.mod.gls8	159.423						15.5824						4	-258.706	526.301	81.3648	2.1471e-18	0.10836	48.2	49.3598	2.34965
A: Model name refers to the script used during the analysis
B: Prediction Error = (1- RMSE/RMSE-Test) * 100
RESPONSE: Aboveground woody productivity (AGWP)
Climatic models
Model A	Terms in the model								Model summary
	(Intercept)	drym	REGION	drym:REGION	AET	AET:REGION	CWD	CWD:REGION	df	logLik	AICc	delta	weight	Pseudo r squared	RMSE	RMSE-Test	PE% B
AGWP.mod.gls2.2	2.61011				-0.548373	+			9	-41.9618	106.424	0	0.565591	0.42885	0.577	0.644853	10.5222
AGWP.mod.gls1	2.73524	-0.357445							4	-49.8142	108.517	2.09369	0.198547	0.240334	0.665	0.683002	2.6357
AGWP.mod.gls2	2.74468				0.328426				4	-50.237	109.363	2.93932	0.130088	0.202422	0.681	0.689502	1.23312
AGWP.mod.gls3	2.73711						0.30373		4	-50.7806	110.45	4.02646	0.0755383	0.136422	0.709	0.743858	4.68611		AvgPE% =	6.73352
AGWP.mod.gls3.2	3.04361						-0.482869	+	9	-45.5799	113.66	7.23622	0.0151767	0.399926	0.592	0.653643	9.43074		MinPE% =	1.23312
AGWP.mod.gls1.2	2.94064	0.0738623		+					9	-45.7893	114.079	7.65493	0.0123099	0.399229	0.592	0.644933	8.20758		MaxPE% =	11.6247
AGWP.mod.gls2.1	3.0495		+		0.38526				9	-47.9768	118.454	12.0299	0.00138113	0.321475	0.631	0.678428	6.99091
AGWP.mod.gls1.1	2.89765	-0.319865	+						9	-48.5182	119.536	13.1128	0.000803698	0.3479	0.618	0.650656	5.01898
AGWP.mod.gls3.1	2.87699		+				0.275511		9	-48.9922	120.484	14.0607	0.000500329	0.312184	0.637	0.684837	6.98511
AGWP.mod.gls4	3.15498	-0.239116	+		0.534921		-0.469324		11	-47.8238	124.595	18.1713	6.40708e-05	0.316047	0.632	0.715132	11.6247
A: Model name refers to the script used during the analysis
B: Prediction Error = (1- RMSE/RMSE-Test) * 100
Structure models
Model A	Terms in the model								Model summary
	(Intercept)	Turn	REGION	REGION:Turn	AVGDen	AVGDen:REGION	AvgWD	AvgWD:REGION	df	logLik	AICc	delta	weight	Pseudo r squared	RMSE	RMSE-Test	PE% B
AGWP.mod.gls6.2	2.86873				-0.531024	+			9	-47.6343	117.769	0	0.297569	0.16429	0.697	0.847373	17.7458
AGWP.mod.gls7	2.73644						0.0511429		4	-54.7455	118.38	0.61131	0.219201	0.0144793	0.758	0.780097	2.83256
AGWP.mod.gls5	2.73691	-0.0223667							4	-55.039	118.967	1.1984	0.16344	0.00137563	0.762	0.764326	0.304333		AvgPE% =	10.601
AGWP.mod.gls6	2.88892		+		-0.252355				9	-48.6907	119.881	2.11282	0.103465	0.0350102	0.651	0.733599	11.2595		MinPE% =	0.304333
AGWP.mod.gls6.1	2.88892		+		-0.252355				9	-48.6907	119.881	2.11282	0.103465	0.271084	0.651	0.749161	13.1027		MaxPE% =	17.7458
AGWP.mod.gls7.1	2.97839		+				0.142507		9	-49.5577	121.615	3.84684	0.0434767	0.233365	0.669	0.737398	9.27565
AGWP.mod.gls7.2	2.72298						0.289559	+	9	-49.7225	121.945	4.17653	0.0368694	0.18086	0.69	0.802906	14.0622
AGWP.mod.gls5.1	2.97554	0.0725511	+						9	-50.0965	122.693	4.92436	0.0253675	0.239268	0.667	0.741117	10.0007
AGWP.mod.gls5.2	2.7023	-0.13813		+					9	-51.4657	125.431	7.66274	0.00645126	0.132264	0.711	0.838942	15.2504
AGWP.mod.gls8	2.93573	0.0792774	+		-0.23041		0.0704684		11	-50.4701	129.888	12.119	0.000694983	0.268977	0.652	0.742393	12.1759
A: Model name refers to the script used during the analysis
B: Prediction Error = (1- RMSE/RMSE-Test) * 100
